# Supplementary material for: Data on energy, exergy analysis and optimisation for a sugar factory
Source: Data Brief. 2015 Oct 3;5:408–10. doi: 10.1016/j.dib.2015.09.028 (PMC4773381; doi:10.1016/j.dib.2015.09.028)
Supplement: Supplementary file 1 — Supplementary material [file mmc1.zip]

Archive with 1 entries (1 files):
- Supplementary Tables.rar
